# Supplementary material for: Antibacterial Resin Composites with Sustained Chlorhexidine Release: One-Year In Vitro Study
Source: Pharmaceutics. 2025 Sep 1;17(9):1144. doi: 10.3390/pharmaceutics17091144 (PMC12473463; doi:10.3390/pharmaceutics17091144)
Supplement: Supplementary file 1 [file pharmaceutics-17-01144-s001.zip]

Archive with 1 entries (1 files):
- pharmaceutics-3763610-supplementary.pdf
